# Supplementary material for: Pathogen Spectrum and Antimicrobial Susceptibility Profiles in Culture-Proven Endophthalmitis at a Tertiary Referral Center in China: A Three-Decade Retrospective Study
Source: Antibiotics (Basel). 2026 Jul 6;15(7):663. doi: 10.3390/antibiotics15070663 (PMC13403405; doi:10.3390/antibiotics15070663)
Supplement: Supplementary file 1 [file antibiotics-15-00663-s001.zip]

Archive with 1 entries (1 files):
- antibiotics-4361192-supplementary.pdf
